# Supplementary material for: Expression of Concern: Epidural Co-Administration of Dexmedetomidine and Levobupivacaine Improves the Gastrointestinal Motility Function after Colonic Resection in Comparison to Co-Administration of Morphine and Levobupivacaine
Source: PLoS One. 2022 Dec 21;17(12):e0279703. doi: 10.1371/journal.pone.0279703 (PMC9770331; doi:10.1371/journal.pone.0279703)
Supplement: S1 File — (XLSX) [file pone.0279703.s001.xlsx]

## Sheet: Sheet1
group	FFL	FFE	dose of analgesic	time to first analgesic	VRS at rest 2h	4h	6h	8h	16h	24h	48h	VRS at cough 2h	4h	6h	8h	16h	24h	48h	nause vomiting	skin itching	hypotention	bradycardia	neurologic deficit	surgery type	weight	height	BMI	age	gender	duration of surgery	PTh	PTTh
1	52	78	100	16	0	0	1	1	3	0	0	4	4	3	3	1	2	2	1	0	0	0	0	1	76.4	170	26.436	48	1	140	1.47	2.58
1	66	72	100	8	0	1	1	3	2	1	1	2	3	3	1	2	2	2	0	0	0	1	0	1	68.5	163	25.7819	65	0	160	1.58	2.68
1	39	57	100	20	0	1	1	1	2	1	2	2	2	1	1	3	4	3	0	0	0	0	0	1	60.1	157	24.3823	17	0	189	1.47	2.6
1	31	69	100	20	0	0	1	1	2	1	2	3	3	2	2	2	2	2	0	0	0	0	0	2	59.5	168	21.0813	66	1	170	1.68	2.35
1	45	58	200	9	1	0	0	2	1	2	1	1	0	0	4	6	4	2	0	0	0	0	0	1	86.1	180	26.5741	61	1	231	1.61	2.71
1	35	48	100	29	0	0	0	0	2	1	2	3	3	2	2	2	2	3	0	0	0	0	0	0	58.8	160	22.9688	53	1	185	1.71	2.44
1	27	62	100	12	0	0	0	1	0	1	2	3	3	3	3	2	2	2	0	0	0	0	0	0	54.3	160	21.2109	58	0	160	1.58	2.54
1	36	50	100	10	0	0	0	0	2	1	1	3	3	3	3	2	2	2	0	0	0	0	0	0	74.4	180	22.963	55	1	135	1.52	2.48
1	29	47	100	8	0	1	2	1	0	1	2	1	2	2	3	2	2	2	0	0	0	0	0	1	60.3	169	21.1127	67	1	175	1.48	2.58
1	46	81	100	8	0	1	2	3	2	1	1	4	4	3	2	2	2	2	0	0	0	0	0	0	65.2	178	20.5782	52	1	210	1.67	2.63
1	42	59	100	8	0	2	1	2	2	1	1	3	3	2	2	2	2	2	0	0	0	0	0	2	70.1	180	21.6358	58	1	225	1.33	2.29
1	39	74	100	8	0	2	2	1	1	0	1	4	1	3	2	2	2	2	0	0	0	0	0	2	78.9	172	26.6698	78	1	195	1.58	2.54
1	21	37	100	12	0	0	0	1	0	1	2	2	2	2	3	2	2	2	0	0	0	0	0	0	54	168	19.1327	76	0	167	1.64	2.42
1	43	79	200	12	0	2	2	1	1	2	0	0	1	3	2	2	2	2	0	0	0	1	0	1	87.9	176	28.3768	67	1	195	1.5	2.47
1	22	41	300	12	0	1	1	1	2	2	1	0	3	4	5	5	2	3	0	0	0	0	0	1	60	154	25.2994	58	0	202	1.45	2.55
1	23	40	0	0	0	0	1	1	3	1	2	1	1	2	2	2	2	4	0	0	0	0	0	1	54	168	19.1327	58	0	185	1.58	2.71
1	56	70	0	0	0	1	2	1	0	0	1	1	1	2	2	2	2	3	0	0	1	0	0	1	55	160	21.4844	43	0	190	1.7	2.1
1	27	39	200	22	0	1	0	1	2	2	1	3	3	3	2	5	5	3	0	0	0	0	0	1	59.2	153	25.2894	70	0	178	1.39	2.49
1	28	67	100	16	0	2	2	2	2	1	1	3	3	2	2	2	2	2	0	0	0	0	0	1	78	160	30.4688	61	0	190	1.65	2.31
1	31	43	200	12	0	2	2	2	1	1	2	0	1	1	2	5	2	3	1	0	0	0	0	1	93.2	189	26.0911	50	1	208	1.71	2.81
1	31	57	100	22	0	1	1	1	0	2	2	1	2	1	3	4	6	3	1	0	0	0	0	1	83.9	172	28.3599	67	1	170	1.53	2.63
1	54	85	100	9	0	1	2	2	1	0	0	2	3	3	3	2	2	2	0	0	0	0	0	2	85.3	185	24.9233	54	1	195	1.39	2.52
1	50	68	100	13	0	0	1	1	3	2	1	3	3	3	3	2	2	2	1	0	0	0	0	0	60.7	170	21.0035	48	1	170	1.26	2.39
1	37	52	100	9	0	1	1	1	3	2	1	0	3	3	3	2	2	2	0	0	0	0	0	0	69.1	168	24.4827	62	1	200	1.58	2.71
1	27	68	300	12	0	0	0	0	3	2	1	0	1	2	2	5	5	4	0	0	0	0	0	1	75	168	26.5731	55	1	170	1.48	2.58
1	21	37	200	12	0	1	1	1	4	2	1	0	1	3	3	4	4	6	0	0	0	0	0	1	64.7	169	22.6533	68	1	185	1.6	2.21
1	33	56	200	15	0	0	0	1	0	0	2	1	1	2	2	4	4	5	0	0	1	0	0	1	55	168	19.487	47	0	221	1.62	2.38
1	29	48	100	16	0	0	1	1	0	2	2	1	1	1	4	2	3	2	1	0	0	0	0	0	81.4	175	26.5796	57	1	185	1.43	2.53
1	53	77	200	26	0	0	1	1	3	1	2	0	3	3	3	4	5	3	0	0	0	0	0	1	56.3	155	23.4339	59	0	176	1.59	2.72
1	24	39	100	16	0	0	0	0	0	0	0	1	1	2	2	2	4	2	0	0	1	0	0	1	80	168	28.3447	59	1	167	1.55	2.65
1	55	88	100	16	0	0	0	0	3	2	1	1	2	3	3	4	2	2	0	0	0	0	0	0	50.1	156	20.5868	60	0	175	1.58	2.71
1	33	48	100	32	1	1	0	0	0	1	2	1	2	2	4	3	2	3	0	0	0	0	0	1	53	157	21.5019	56	0	175	1.33	2.43
1	27	49	200	12	0	0	0	0	3	2	1	0	1	3	3	4	4	5	0	0	0	0	0	1	96.1	184	28.3849	61	1	187	1.64	2.77
1	35	52	100	14	0	2	1	1	2	1	0	3	3	3	3	2	2	2	0	0	0	0	0	2	61.5	157	24.9503	62	0	195	1.59	2.72
2	29	50	200	21	0	2	2	1	2	2	1	3	2	4	3	3	3	6	0	0	0	0	0	2	61.7	170	21.3495	56	1	174	1.65	2.32
2	60	94	0	0	0	0	0	0	0	0	0	0	0	1	1	1	1	1	0	0	0	0	0	1	64.4	172	21.7685	66	1	185	1.59	2.8
2	28	47	100	18	1	1	2	2	3	1	1	1	2	4	4	2	2	4	0	1	0	0	0	1	64.5	176	20.8226	49	1	170	1.66	2.55
2	24	38	100	23	0	0	1	1	2	0	0	2	1	2	2	3	3	4	1	1	0	0	0	0	57.4	162	21.8717	57	0	195	1.5	2.71
2	36	66	200	22	0	2	2	1	0	0	4	0	0	3	3	3	3	5	0	0	0	0	0	1	63.5	167	22.7688	61	1	158	1.63	2.52
2	31	46	200	11	0	0	0	0	1	0	0	4	4	5	5	2	4	3	0	0	0	0	0	2	64.7	171	22.1265	57	1	178	1.59	2.26
2	52	87	100	12	0	0	0	0	1	1	0	1	0	1	1	2	2	1	0	0	0	0	0	1	55.8	160	21.7969	55	0	135	1.55	2.76
2	54	77	0	0	0	0	0	0	0	0	1	0	0	0	1	1	1	2	0	0	0	0	0	2	66.1	162	25.1867	60	0	175	1.54	2.72
2	78	96	100	12	0	1	1	1	1	0	1	0	0	1	1	1	1	1	0	0	0	0	0	1	64.6	160	25.2344	62	1	210	1.49	2.38
2	22	38	100	16	0	0	0	0	0	1	1	0	0	0	1	1	2	2	0	1	0	0	0	2	59.8	172	20.2136	58	1	166	1.68	2.86
2	35	68	100	21	0	0	0	1	1	1	1	0	0	0	2	2	2	2	0	0	0	0	0	1	42.8	165	15.7208	68	0	190	1.6	2.78
2	68	87	0	0	0	1	1	1	1	1	0	0	0	0	1	2	2	1	0	0	0	0	0	1	78.5	178	24.7759	62	1	185	1.54	2.21
2	26	38	100	31	0	0	1	2	1	1	0	0	1	2	4	2	2	1	0	0	0	0	0	0	64.4	159	25.4737	51	0	195	1.39	2.28
2	34	66	100	15	0	0	0	0	1	0	0	2	3	4	2	3	3	3	0	0	0	0	0	0	60.3	168	21.3648	58	1	202	1.51	2.19
2	34	48	200	12	0	1	1	1	1	0	0	4	4	3	3	5	4	0	1	1	0	0	0	2	69.7	174	23.0215	68	1	185	1.42	2.09
2	37	62	100	6	0	2	2	3	5	3	2	3	2	2	4	4	4	3	1	0	0	0	0	0	68.8	167	24.6692	59	0	146	1.4	2.29
2	38	58	100	6	0	1	1	1	1	2	3	2	3	4	4	3	4	3	1	0	0	1	0	2	75.8	167	27.1792	65	1	170	1.71	2.6
2	86	116	200	14	0	0	0	0	0	0	4	3	5	4	4	3	3	5	1	0	0	0	0	1	57.9	164	21.5274	61	0	210	1.49	2.16
2	30	59	200	12	0	0	0	0	0	4	1	0	0	0	1	1	6	2	1	0	0	0	0	0	74.1	170	25.6401	67	0	195	1.69	2.87
2	61	82	100	25	0	0	0	0	2	1	1	0	1	0	1	4	2	1	0	1	0	0	0	1	88	176	28.4091	46	1	170	1.4	2.29
2	50	70	100	24	0	0	0	0	2	2	1	0	0	1	1	3	3	2	0	0	0	0	0	1	61.1	174	20.181	54	1	176	1.27	2.45
2	35	62	100	12	0	1	2	3	4	3	5	4	2	3	4	4	2	3	1	0	0	1	0	0	58.5	173	19.5463	67	1	167	1.71	2.92
2	79	138	300	10	0	0	0	0	1	0	0	1	3	1	3	2	5	3	1	0	0	0	0	0	73.6	161	28.394	62	0	190	1.59	2.8
2	81	109	200	12	0	0	0	1	0	4	1	3	3	2	2	2	5	2	1	0	0	0	0	1	58.5	159	23.1399	68	0	155	1.59	2.26
2	32	58	100	35	0	2	2	2	2	1	1	2	2	2	3	4	2	1	0	0	0	1	0	1	58.2	165	21.3774	68	0	210	1.4	2.29
2	29	49	100	13	0	0	0	0	0	0	0	0	0	0	0	1	0	0	0	0	1	1	0	0	62.9	169	22.023	64	1	160	1.44	2.65
2	58	77	100	15	0	1	0	2	3	2	2	2	3	4	2	2	4	3	1	0	0	0	0	0	63.2	156	25.9698	67	0	185	1.48	2.69
2	37	62	100	10	0	0	1	1	1	2	0	4	4	3	2	4	3	1	0	0	1	0	0	0	82.4	180	25.4321	63	1	190	1.59	2.8
2	47	69	100	21	0	1	1	1	1	0	0	2	2	3	1	2	1	0	1	0	1	0	0	1	72.2	176	23.3084	61	1	168	1.6	2.49
2	49	61	100	10	0	1	1	1	3	2	0	2	2	4	2	4	3	1	0	0	1	0	0	2	66.1	160	25.8203	60	0	176	1.56	2.45
2	35	59	100	20	0	0	1	3	3	1	0	0	0	2	4	3	2	1	1	0	0	0	0	0	75.5	173	25.2264	70	1	195	1.3	2.51
2	36	55	200	18	1	1	3	2	2	2	4	3	2	2	1	5	6	3	0	0	0	0	0	0	73.4	173	24.5247	59	0	156	1.48	2.15
2	48	69	100	18	1	1	3	3	3	2	2	2	2	4	3	2	2	4	0	0	0	0	0	1	56	170	19.3772	70	1	187	1.59	2.8
